# Supplementary material for: mTORC1 accelerates osteosarcoma progression via m6A-dependent stabilization of USP7 mRNA
Source: Cell Death Discov. 2024 Mar 11;10:127. doi: 10.1038/s41420-024-01893-9 (PMC10928159; doi:10.1038/s41420-024-01893-9)
Supplement: Supplementary file 1 — Supplemental Table 1 [file 41420_2024_1893_MOESM1_ESM.xlsx]

## Sheet: Sheet1
		Supplemental Table 1. The list of 56 proteins identified in the USP7 immunoprecipitates by IP-MS.
		Symbol	Protein description	Numbers of Unique peptides	Sequence coverage (%)
		AP2B1	Adaptor related protein complex 2 subunit beta 1	53	45.3
		ABL1	ABL proto-oncogene 1	40	39.5
		WDR24	WD repeat domain 24	38	29.7
		PKN1	Protein kinase N1	30	32.5
		USP7	Ubiquitin specific peptidase 7	29	48.3
		TICAM1	TIR domain containing adaptor molecule 1	26	31.5
		FBXL16	F-box and leucine rich repeat protein 16	26	35.1
		STAT1	Signal transducer and activator of transcription 1	25	26.2
		NLRP3	NLR family pyrin domain containing 3	25	28.6
		ABL2	ABL proto-oncogene 2	23	32.4
		HSPA8	Heat shock 70kDa protein 8	23	30.6
		ABCF2	ATP binding cassette subfamily F member 2	23	41.5
		STAT3	Signal transducer and activator of transcription 3	21	45.3
		DBN1	Drebrin 1	20	34.2
		SMARCA4	SWI/SNF related, matrix associated, actin dependent regulator of chromatin, subfamily A, member 4	20	32.4
		PARP16	Poly (ADP-ribose) polymerase family member 16	18	42.4
		PRPSAP2	Phosphoribosyl Pyrophosphate Synthetase Associated Protein 2	17	25.3
		HSPA14	Heat shock protein family A (Hsp70) member 14	16	24.2
		PKN2	Protein kinase N2	16	26.5
		UBL7	Ubiquitin Like 7	16	17.3
		ASPH	Aspartate beta-hydroxylase	15	21.6
		DFFA	DNA fragmentation factor subunit alpha	15	16.4
		ARPC5	Actin related protein 2/3 complex subunit 5	14	21.5
		DUSP19	Dual specificity phosphatase 19	12	25.7
		PHF3	PHD finger protein 3	12	25.6
		PEX19	Peroxisomal biogenesis factor 19	12	21.7
		RPS28	Ribosomal protein S28	11	35.1
		ATP6V1E1	ATPase H+ transporting V1 subunit E1	11	32.2
		ARFIP2	ADP ribosylation factor interacting protein 2	11	18.6
		AURKB	Aurora kinase B	10	33.6
		OPLAH	5-oxoprolinase, ATP-hydrolysing	10	21.8
		CALB2	Calbindin 2	10	39.4
		TUBA4A	Tubulin alpha 4a	9	19.8
		MACF1	Microtubule actin crosslinking factor 1	9	23.3
		AK2	Adenylate kinase 2	9	25.4
		RPS13	Ribosomal protein S13	9	18.5
		ZNF496	Zinc finger protein 496	9	25.8
		TMEM33	Transmembrane protein 33	8	24.7
		LDHA	Lactate dehydrogenase A	8	8.4
		ATP6V1B2	ATPase H+ transporting V1 subunit B2	7	21.1
		OCRL	OCRL inositol polyphosphate-5-phosphatase	7	22.4
		PIN4	Peptidylprolyl cis/trans isomerase, NIMA-interacting 4	6	15.6
		GAPDH	Glyceraldehyde-3-phosphate dehydrogenase	6	14.2
		ALG5	ALG5 dolichyl-phosphate beta-glucosyltransferase	6	19.1
		AK4	Adenylate kinase 4	5	18.8
		KIF11	Kinesin family member 11	5	27.2
		ZNRF2	Zinc and ring finger 2	5	14.8
		HSP90AA1	Heat shock protein 90 alpha family class A member 1	4	15.7
		ACTA2	Actin alpha 2	4	18.8
		RNF6	Ring finger protein 6	3	20.8
		ZYX	Zyxin	3	18.2
		ATF7IP	Activating transcription factor 7 interacting protein	2	9.4
		NQO2	N-ribosyldihydronicotinamide: quinone dehydrogenase 2	2	12.7
		OXSM	3-oxoacyl-ACP synthase, mitochondrial	2	17.4
		PFN2	Profilin 2	1	23.4
		TMEM256	Transmembrane protein 256	1	15.2
